# Supplementary material for: Synthesis and Biological Evaluation of O6-Aminoalkyl-Hispidol Analogs as Multifunctional Monoamine Oxidase-B Inhibitors towards Management of Neurodegenerative Diseases
Source: Antioxidants (Basel). 2023 Apr 29;12(5):1033. doi: 10.3390/antiox12051033 (PMC10215199; doi:10.3390/antiox12051033)
Supplement: Supplementary file 1 [file antioxidants-12-01033-s001.zip]

Archive with 1 entries (1 files):
- antioxidants-2364835-supplementary.pdf
